# Supplementary material for: Incidence of Perfluoroalkyl Substances in Commercial Eggs and Their Impact on Consumer’s Safety
Source: Foods. 2023 Oct 20;12(20):3846. doi: 10.3390/foods12203846 (PMC10605999; doi:10.3390/foods12203846)
Supplement: Supplementary file 1 [file foods-12-03846-s001.zip]

Archive with 1 entries (1 files):
- foods-2665029-supplementary.pdf
